# Supplementary material for: Impact of Fortified Malt-Based Food on Immunity Outcomes in School Children in India: Cluster Randomized Controlled Trial
Source: Interact J Med Res. 2025 Jun 25;14:e54189. doi: 10.2196/54189 (PMC12242860; doi:10.2196/54189)
Supplement: Multimedia Appendix 1 [file ijmr-v14-e54189-s001.xlsx]

## Sheet: Sheet1
Nutrients	Units	Current formulation		7-9 years
		Amount per 100 g	Amount per 54 g (daily serve)	RDA (2020)	%RDA (per daily serve)	RDA (2010)	%RDA (per daily serve)
Energy	kcal	377	203.58	1700	11.9753	1690	12.0462
Protein	g	11	5.94	23	25.8261	29.5	20.1356
Carbohydrate	g	79	42.66	100	42.66	NA
Total Sugars	g	35	18.9
Added Sugar	g	9.5	5.13
Dietary fiber	g	2	1.08	26	4.15385	20-35†
Total Fat	g	2	1.08	30	3.6	30	3.6
Saturated Fat	g	<2.2	0.88
Trans Fat	g	<0.1	0.04
Cholesterol	mg	<5	2
VITAMINS
Vitamin A	mcg	741	400.14	630	63.5143	600	66.69
Vitamin B1	mg	1.3	0.702	1.1	63.8182	0.8	87.75
Vitamin B2	mg	3	1.62	1.6	101.25	1	162
Vitamin B3	mg	17	9.18	11	83.4545	13	70.6154
Vitamin B6	mg	3.7	1.998	1.5	133.2	1.6	124.875
Vitamin B9 (Folic acid)	mcg	370	199.8	170	117.529	70.58†
Vitamin B12	mcg	1.9	1.026	2.2	46.6364	0.2 to 1
Vitamin C	mg	148	79.92	45	177.6	40†
Vitamin D	mcg	9.3	5.022	15	33.48	NA
MINERALS
Calcium	mg	741	400.14	650	61.56	600	66.69
Iodine	mcg	139	75.06	90	83.4	120
Iron	mg	26	14.04	15	93.6	21	66.8571
Zinc	mg	8.3	4.482	5.9	75.9661	9	49.8
ADDITIONAL NUTRIENTS OVER CLINICAL
Vitamin B5	mg	1.4	0.756	4	18.9	NA
Biotin	mcg	9	4.86	25	19.44	NA
Vitamin E	mg	2.5	1.35	7.5	18	NA
Copper	mg	0.65	0.351	1.7	20.6471	1.7†
Magnesium	mg	65	35.1	175	20.0571	100	35.1
Phosphorus	mg	280	151.2	1000	15.12	NA
Selenium	mcg	74	39.96	40	99.9	NA
NUTRIENTS FROM BACKGROUND
Chloride	mg	565	305.1	1900	16.0579	NA
Potassium	mg	450	243	3500	6.94286	1550†
Sodium	mg	400	216	2000	10.8	1010†
NA-data not available †Data provided are not for this particular age group.

## Sheet: Sheet2
1.67 folate = 1 folic acid
RDA is for folate then folic acid is 170/1.67
101.796
70.5882
